# Supplementary material for: A Flexible Approach for Assessing Functional Landscape Connectivity, with Application to Greater Sage-Grouse (Centrocercus urophasianus)
Source: PLoS One. 2013 Dec 13;8(12):e82271. doi: 10.1371/journal.pone.0082271 (PMC3862619; doi:10.1371/journal.pone.0082271)
Supplement: Table S1 — Full model results. (XLS) [file pone.0082271.s001.xls]

## Sheet: Sheet1
	Supplemental Table 1. Coefficient estimates (log odds) of selection for predictor variables by greater sage-grouse in central Wyoming, USA, 2008-2010.
	Movement state	Sex	Variable	Coeff. Est.	Std. Err.	z	Pr(>|z|)
	Encamped	Female	Mesic areasa	0.0004886	0.0010642	0.459	0.6462
			Slopeb	-0.0733853	0.0170258	-4.31	1.63e-05
			Topographic roughnessc	-0.0593723	0.0252723	-2.349	0.0188
			Road Densityd	0.307432	0.328051	0.937	0.3487
			Well Densityd	0.109372	0.136085	0.804	0.4216
			Sagebrushe	0.163968	0.111894	1.465	0.1428
			Patchiness of sagebrushf	0.0019898	0.0539776	0.037	0.9706
		Male	Mesic areas	0.001344	0.002033	0.661	0.5085
			Slope	0.006012	0.026734	0.225	0.8221
			Topographic roughness	-0.060002	0.035932	-1.67	0.0949
			Road Density	0.513029	0.489284	1.049	0.2944
			Well Density	0.130766	0.155027	0.844	0.3989
			Sagebrush	0.313746	0.173111	1.812	0.0699
			Patchiness of sagebrush	0.046698	0.075972	0.615	0.5388
	Travel	Female	Mesic areas	-0.0003023	0.0002441	-1.238	0.215602
			Slope	-0.0631521	0.0079268	-7.967	1.67e-15
			Topographic roughness	-0.0991509	0.0080775	-12.275	0
			Road Density	0.0610464	0.0720358	0.847	0.396747
			Well Density	-0.141026	0.0467921	-3.014	0.002579
			Sagebrush	0.115795	0.029964	3.864	0.000111
			Patchiness of sagebrush	0.137147	0.0128744	10.653	0
		Male	Mesic areas	-0.0006728	0.0003612	-1.863	0.062507
			Slope	-0.0502035	0.0127171	-3.948	7.89e-05
			Topographic roughness	-0.0788542	0.0138787	-5.682	1.33e-08
			Road Density	0.882375	0.106158	8.312	0
			Well Density	-0.410779	0.0601549	-6.829	8.57e-12
			Sagebrush	0.176276	0.0484507	3.638	0.000274
			Patchiness of sagebrush	0.0841845	0.0199802	4.213	2.52e-05
	Relocate	Female	Mesic areas	-0.0010605	0.0002808	-3.777	0.000159
			Slope	-0.0545586	0.0100988	-5.402	6.57e-08
			Topographic roughness	-0.0496464	0.0085105	-5.834	5.43e-09
			Road Density	0.0569095	0.0775408	0.734	0.462992
			Well Density	-0.28932	0.0709458	-4.078	4.54e-05
			Sagebrush	0.159189	0.0360363	4.417	9.99e-06
			Patchiness of sagebrush	0.108875	0.0151046	7.208	5.68e-13
		Male	Mesic areas	-0.0002579	0.0003541	-0.728	0.466
			Slope	-0.0623956	0.0159486	-3.912	9.14e-05
			Topographic roughness	-0.0170381	0.0125368	-1.359	0.174
			Road Density	0.665125	0.106065	6.271	3.59e-10
			Well Density	-0.589065	0.0814676	-7.231	4.81e-13
			Sagebrush	-0.0120088	0.0577986	-0.208	0.835
			Patchiness of sagebrush	0.119869	0.0220696	5.431	5.59e-08
	a No. of mesic grid cells w/in 2.01 km window
	b Degrees
	c Std. dev. of elevation (m) w/in 810 m window
	d Distance in km or no. wells w/in 1 km2
	e Percent sagebrush w/in 810 m window
	f Std. dev. of percent sagebrush w/in 810 m window
