# Supplementary material for: A Flexible Approach for Assessing Functional Landscape Connectivity, with Application to Greater Sage-Grouse (Centrocercus urophasianus)
Source: PLoS One. 2013 Dec 13;8(12):e82271. doi: 10.1371/journal.pone.0082271 (PMC3862619; doi:10.1371/journal.pone.0082271)
Supplement: Table S2 — Summary statistics of predictor variables at ‘non-used’ locations for each movement state. (XLS) [file pone.0082271.s002.xls]

## Sheet: Sheet1
Supplemental Table 2. Summary statistics (mean and standard deviation) for non-use locations to evaluate measured landscape composition as a function of different sampling scales in central Wyoming, USA, 2008-2010.
Movement state	Mesic areas (SD)			Slope (SD)			Roughness (SD)			Density roads (SD)
Encamped	214.221	(427.87)		2.95767	(3.66)		8.23251	(7.56)		0.782455	(0.66)
Relocating	102.087	(280.20)		4.47798	(5.26)		10.0976	(9.31)		0.529572	(0.64)
Traveling	178.428	(371.62)		4.21861	(4.79)		10.0502	(8.62)		0.535703	(0.60)
Movement state	Sagebrush (SD)			Density oil/gas wells (SD)			Patchiness sagebrush (SD)
Encamped	7.70171	(2.83)		0.341378	(0.80)		3.44885	(0.86)
Relocating	7.65833	(3.87)		0.302216	(0.85)		3.16795	(1.08)
Traveling	8.05792	(3.15)		0.250486	(0.75)		3.28955	(0.93)
